# Supplementary material for: Geometric description of self-interaction potential in symmetric protein complexes
Source: Sci Data. 2019 May 17;6:64. doi: 10.1038/s41597-019-0058-x (PMC6525250; doi:10.1038/s41597-019-0058-x)
Supplement: Supplementary file 1 — Download metadata file [file 41597_2019_58_MOESM1_ESM.zip]

Archive with 3 entries (3 files):
- a_Levy312B_assay.txt
- s_Levy312B_study.txt
- i_Investigation.txt
