# Supplementary material for: Geometric description of self-interaction potential in symmetric protein complexes
Source: Sci Data. 2019 May 17;6:64. doi: 10.1038/s41597-019-0058-x (PMC6525250; doi:10.1038/s41597-019-0058-x)
Supplement: Supplementary file 1 — Download metadata file [file 41597_2019_58_MOESM1_ESM.zip › a_Levy312B_assay.txt]

Sample Name	Protocol REF	Assay Name	Raw Data File	Comment[Data Repository]	Comment[Data Record Accession]	Comment[Data Record URI]
protein_assemblies_description	Data processing	protein_assemblies_description	protein_assemblies_description.csv.tar.gz	figshare	doi:10.6084/m9.figshare.6586958.v2	https://doi.org/10.6084/m9.figshare.6586958.v2
protein_assemblies_symmetry_axes	Data processing	protein_assemblies_symmetry_axes	protein_assemblies_symmetry_axes.csv.tar.gz	figshare	doi:10.6084/m9.figshare.6586958.v2	https://doi.org/10.6084/m9.figshare.6586958.v2
residues_all_sym_protein_assemblies	Data processing	residues_all_sym_protein_assemblies	residues_all_sym_protein_assemblies.csv.tar.gz	figshare	doi:10.6084/m9.figshare.6586958.v2	https://doi.org/10.6084/m9.figshare.6586958.v2
residues_all_asym_protein_assemblies	Data processing	residues_all_asym_protein_assemblies	residues_all_asym_protein_assemblies.csv.tar.gz	figshare	doi:10.6084/m9.figshare.6586958.v2	https://doi.org/10.6084/m9.figshare.6586958.v2
residues_h80_sym_protein_assemblies	Data processing	residues_h80_sym_protein_assemblies	residues_h80_sym_protein_assemblies.csv.tar.gz	figshare	doi:10.6084/m9.figshare.6586958.v2	https://doi.org/10.6084/m9.figshare.6586958.v2
residues_h80_asym_protein_assemblies	Data processing	residues_h80_asym_protein_assemblies	residues_h80_asym_protein_assemblies.csv.tar.gz	figshare	doi:10.6084/m9.figshare.6586958.v2	https://doi.org/10.6084/m9.figshare.6586958.v2
