# Supplementary material for: Geometric description of self-interaction potential in symmetric protein complexes
Source: Sci Data. 2019 May 17;6:64. doi: 10.1038/s41597-019-0058-x (PMC6525250; doi:10.1038/s41597-019-0058-x)
Supplement: Supplementary file 1 — Download metadata file [file 41597_2019_58_MOESM1_ESM.zip › s_Levy312B_study.txt]

Source Name	Comment[source URL]	Characteristics[environment type]	Term Source REF	Term Accession Number	Protocol REF	Sample Name	Factor Value[homology filtering]	Factor Value[biological object]
3DComplex database	http://www.3dcomplex.org/	laboratory environment	ENVO	ENVO:01001405	Datasets construction	protein_assemblies_description	no	protein assembly
3DComplex database	http://www.3dcomplex.org/	laboratory environment	ENVO	ENVO:01001405	Datasets construction	protein_assemblies_symmetry_axes	no	protein assembly
3DComplex database	http://www.3dcomplex.org/	laboratory environment	ENVO	ENVO:01001405	Datasets construction	residues_all_sym_protein_assemblies	no	amino acid/residue
3DComplex database	http://www.3dcomplex.org/	laboratory environment	ENVO	ENVO:01001405	Datasets construction	residues_all_asym_protein_assemblies	no	amino acid/residue
3DComplex database	http://www.3dcomplex.org/	laboratory environment	ENVO	ENVO:01001405	Datasets construction	residues_h80_sym_protein_assemblies	yes	amino acid/residue
3DComplex database	http://www.3dcomplex.org/	laboratory environment	ENVO	ENVO:01001405	Datasets construction	residues_h80_asym_protein_assemblies	yes	amino acid/residue
