# Supplementary material for: Geometric description of self-interaction potential in symmetric protein complexes
Source: Sci Data. 2019 May 17;6:64. doi: 10.1038/s41597-019-0058-x (PMC6525250; doi:10.1038/s41597-019-0058-x)
Supplement: Supplementary file 1 — Download metadata file [file 41597_2019_58_MOESM1_ESM.zip › i_Investigation.txt]

# Investigation File generated for Scientific Data with Investigation File Authoring Tool version 0.1.0 on 18/04/2019 - This metadata file is CC0
ONTOLOGY SOURCE REFERENCE
Term Source Name	ENVO	ERO	ECG	MFO	VO	EFO
Term Source File	http://data.bioontology.org/ontologies/ENVO	http://data.bioontology.org/ontologies/ERO	http://data.bioontology.org/ontologies/ECG	http://data.bioontology.org/ontologies/MFO	http://data.bioontology.org/ontologies/VO	http://data.bioontology.org/ontologies/EFO
Term Source Version	2013-08-02	2013-08-02	1	unknown	Vision Release; 1.0.788	2.106
Term Source Description	Environment Ontology	Eagle-I Research Resource Ontology	Electrocardiography Ontology	Medaka Fish Anatomy and Development Ontology	Vaccine Ontology	Experimental Factor Ontology
INVESTIGATION
Investigation Identifier
Investigation Title
Investigation Description
Investigation Submission Date
Investigation Public Release Date
INVESTIGATION PUBLICATIONS
Investigation PubMed ID
Investigation Publication DOI
Investigation Publication Author List
Investigation Publication Title
Investigation Publication Status
Investigation Publication Status Term Accession Number
Investigation Publication Status Term Source REF
INVESTIGATION CONTACTS
Investigation Person Last Name
Investigation Person Mid Initials
Investigation Person First Name
Investigation Person Address
Investigation Person Phone
Investigation Person Fax
Investigation Person Email
Investigation Person Affiliation
Investigation Person Roles
Investigation Person Roles Term Accession Number
Investigation Person Roles Term Source REF
STUDY
Study Identifier	10.1038/s41597-019-0058-x
Study Title	Geometric description of self-interaction potential in symmetric protein complexes
Study Submission Date	20/06/2018
Study Public Release Date	17/05/2019
Study Description	https://www.nature.com/articles/s41597-019-0058-x
Study File Name	s_Levy312B_study.txt
Comment[Subject Keywords]	""
Comment[Manuscript Licence]	CC BY-4.0
Comment[Experimental Metadata Licence]	CC0
Comment[Supplementary Information File Name]
Comment[Supplementary Information File Type]
Comment[Supplementary Information File URL]
Comment[Data Repository]	figshare
Comment[Data Record Accession]	doi:10.6084/m9.figshare.6586958.v2
Comment[Data Record URI]	https://doi.org/10.6084/m9.figshare.6586958.v2
STUDY DESIGN DESCRIPTORS
Study Design Type	protein interaction analysis objective	protein structure prediction objective	modeling and simulation objective
Study Design Type Term Accession Number	ERO:0100222	ERO:0100257	ERO:0100102
Study Design Type Term Source REF	ERO	ERO	ERO
STUDY PUBLICATIONS
Study PubMed ID	""	""
Study Publication DOI	doi:10.1038/nature23320	doi:10.1038/nmeth.4510
Study Publication Author List	""	""
Study Publication Title	""	""
Study Publication Status	published	published
Study Publication Status Term Accession Number		
Study Publication Status Term Source REF		
STUDY FACTORS
Study Factor Name	homology filtering	biological object
Study Factor Type	Filtering	source
Study Factor Type Term Accession Number	ECG:ECG_000000783	MFO:0002060
Study Factor Type Term Source REF	ECG	MFO
STUDY ASSAYS
Study Assay Measurement Type	protein complex
Study Assay Measurement Type Term Accession Number	GO:0043234
Study Assay Measurement Type Term Source REF	VO
Study Assay Technology Type	computational modeling technique
Study Assay Technology Type Term Accession Number	ERO:0001251
Study Assay Technology Type Term Source REF	ERO
Study Assay Technology Platform	""
Study Assay File Name	a_Levy312B_assay.txt
STUDY PROTOCOLS
Study Protocol Name	Datasets construction	Data processing
Study Protocol Type	data collection	data transformation
Study Protocol Type Term Accession Number	OBCS:0000002	OBI:0200000
Study Protocol Type Term Source REF	VO	EFO
Study Protocol Description		
Study Protocol URI	""	""
Study Protocol Version		
Study Protocol Parameters Name	""	""
Study Protocol Parameters Name Term Accession Number	""	""
Study Protocol Parameters Name Term Source REF	""	""
Study Protocol Components Name	""	""
Study Protocol Components Type	""	""
Study Protocol Components Type Term Accession Number	""	""
Study Protocol Components Type Term Source REF	""	""
STUDY CONTACTS
Study Person Last Name	Empereur-Mot	Garcia-Seisdedos	Elad	Dey	Levy
Study Person First Name	Charly	Hector	Nadav	Sucharita	Emmanuel D.
Study Person Mid Initials
Study Person Email	charly.empereur-mot@supsi.ch	""	""	""	emmanuel.levy@weizmann.ac.il
Study Person Phone
Study Person Fax
Study Person Address
Study Person Affiliation	Department of Structural Biology, Weizmann Institute of Science, Rehovot, 7610001, Israel	Department of Structural Biology, Weizmann Institute of Science, Rehovot, 7610001, Israel	Department of Chemical Research Support, Weizmann Institute of Science, Rehovot, 7610001, Israel	Department of Structural Biology, Weizmann Institute of Science, Rehovot, 7610001, Israel	Department of Structural Biology, Weizmann Institute of Science, Rehovot, 7610001, Israel
Study Person Roles
Study Person Roles Term Accession Number
Study Person Roles Term Source REF
Comment[Study Person ORCID]	0000-0001-6972-8225	""	""	""	0000-0001-8959-7365
Comment[Funder]
Comment[FundRef ID]
Comment[Funder Term Source REF]
Comment[Grant Identifier]
